# Supplementary material for: Testing the Accuracy of Aerial Surveys for Large Mammals: An Experiment with African Savanna Elephants (Loxodonta africana)
Source: PLoS One. 2016 Oct 18;11(10):e0164904. doi: 10.1371/journal.pone.0164904 (PMC5068741; doi:10.1371/journal.pone.0164904)
Supplement: S1 Data — (ZIP) [file pone.0164904.s001.zip]

Archive with 3 entries (3 files):
- Double-observer data.csv
- Helicopter total count data.csv
- Sample transect data.csv
