# Supplementary material for: Testing the Accuracy of Aerial Surveys for Large Mammals: An Experiment with African Savanna Elephants (Loxodonta africana)
Source: PLoS One. 2016 Oct 18;11(10):e0164904. doi: 10.1371/journal.pone.0164904 (PMC5068741; doi:10.1371/journal.pone.0164904)
Supplement: S1 Data — (ZIP) [file pone.0164904.s001.zip › Double-observer data.csv]

day	stratum	seen by front	seen by rear	herd size	photo	side	front obs id	rear obs id	speed	height	vegetation	elephants only	time within transect	time within day	sun elev	flight direction	flight direction (degrees)	looking	sunangle
1	Abu West	1	1	4	yes	R	2	3	181.8309859	89.81725146	open tree	0	0.033640969	0.93333874	41.91758168	N	0	90	51.36496626
1	Abu West	1	1	2	yes	R	2	3	181.8309859	89.81725146	open tree	0	0.01697414	0.916671911	41.740911	N	0	90	51.06828678
1	Abu West	1	1	3	yes	R	2	3	181.4791667	95.79084158	low grass	0	0.050308322	1.050006093	42.88851251	S	180	270	126.894748
1	Abu West	1	1	3	yes	L	1	4	183.3541667	92.57476636	low grass	0	0.016975562	1.13334	43.58792426	N	0	270	125.5432384
1	Abu West	1	1	9	yes	L	1	4	183.3541667	92.57476636	open shrub	0	0.016975484	1.133339922	43.5720268	N	0	270	125.5745021
1	Abu West	1	1	1	yes	L	1	4	183.3541667	92.57476636	open shrub	0	0.016975517	1.133339955	43.57775384	N	0	270	125.5627406
1	Abu West	1	1	17	yes	L	1	4	180.7272727	93.07740214	open tree	0	0.050309725	1.266674163	44.63320257	S	180	90	56.62717191
1	Abu West	1	1	14	yes	R	2	3	180.7272727	93.07740214	low grass	0	0.050309685	1.266674122	44.63715539	S	180	270	123.3643007
1	Abu West	0	1	8	yes	R	2	3	180.7272727	93.07740214	open tree	0	0.050309718	1.266674156	44.63240404	S	180	270	123.3744645
1	Abu West	0	1	7	none	R	2	3	180.7272727	93.07740214	NA	0	0.050309702	1.26667414	44.63474225	S	180	270	123.3695088
1	Abu West	1	1	5	yes	L	1	4	182.6716418	91.90480769	open shrub	0	0.016976895	1.350007999	45.24893105	N	0	270	121.9685352
1	Abu West	1	1	7	yes	L	1	4	182.6716418	91.90480769	closed shrub	0	0.033643636	1.366674741	45.38217034	N	0	270	121.661401
1	Abu West	0	1	7	none	R	2	3	182.6716418	91.90480769	NA	0	0.0169769	1.350008005	45.24677112	N	0	90	58.02668137
1	Abu West	0	1	3	yes	R	2	3	182.6716418	91.90480769	closed shrub	0	0.066977165	1.40000827	45.65188318	N	0	90	58.9711973
1	Abu West	0	1	1	yes	L	1	4	180.137931	93.43478261	low grass	0	0.016977643	1.466675414	46.11314988	S	180	90	60.15094839
1	Abu West	1	1	14	yes	L	1	4	187	93.03744493	open shrub	0	0.050311986	1.616676424	47.11384001	N	0	270	117.100764
1	Abu West	1	1	11	yes	R	2	3	180.0645161	93.19111969	open tree	0	0.066979392	1.73334383	47.79434582	S	180	270	114.9784984
1	Abu West	0	1	1	yes	L	1	4	180.0645161	93.19111969	open shrub	0	0.033645827	1.700010265	47.61710764	S	180	90	64.4618525
1	Abu West	1	1	9	yes	R	2	3	182.4814815	91.91696429	open shrub	0	0.066980346	1.866678117	48.57298805	N	0	90	67.76510798
1	Abu West	1	1	6	yes	R	2	3	182.4814815	91.91696429	open shrub	0	0.033646815	1.833344586	48.37371898	N	0	90	67.04189882
1	Abu West	1	1	1	yes	L	1	4	182.4814815	91.91696429	open shrub	0	0.066980281	1.866678052	48.56453829	N	0	270	112.264771
1	Abu West	1	1	17	yes	L	1	4	182.4814815	91.91696429	open shrub	0	0.066980329	1.8666781	48.57221891	N	0	270	112.2370971
1	Abu West	0	1	5	yes	L	1	4	182.4814815	91.91696429	open shrub	0	0.033646807	1.833344578	48.36977834	N	0	270	112.9714611
1	Abu West	1	1	1	yes	R	2	3	182.4814815	91.91696429	low grass	0	0.066980291	1.866678062	48.56637269	N	0	90	67.74278202
1	Abu West	1	1	1	yes	L	1	4	182.4736842	92.83049242	low grass	0	0.066981094	1.983345531	49.11186755	S	180	90	69.96635758
1	Abu West	0	1	1	none	L	1	4	182.4736842	92.83049242	NA	0	0.050314319	1.966678757	49.04192449	S	180	90	69.674633
1	Abu West	0	1	1	yes	L	1	4	182.4736842	92.83049242	open shrub	0	0.050314336	1.966678774	49.04055837	S	180	90	69.66910226
1	Abu West	1	1	4	yes	R	2	3	182.4736842	92.83049242	low grass	0	0.066981182	1.98334562	49.10659176	S	180	270	110.0552704
1	Abu West	1	1	1	yes	L	1	4	180.3157895	91.01736111	open tree	0	0.016969541	0.116667312	33.96691884	N	0	270	139.3050939
1	Abu West	0	1	1	yes	R	2	3	180.3157895	91.01736111	low grass	0	0.000302777	0.100000548	33.75888663	N	0	90	40.47658631
1	Abu West	1	1	1	yes	R	2	3	180.3157895	91.01736111	open shrub	0	0.016969527	0.116667298	33.95626283	N	0	90	40.68258656
1	Abu West	1	1	3	yes	L	1	4	180.3157895	91.01736111	open shrub	0	0.033636343	0.133334115	34.16937469	N	0	270	139.0911441
1	Abu West	1	1	7	yes	L	1	4	175.520202	90.09815951	open shrub	0	0.066981949	2.100013054	49.65461499	N	0	270	107.4925135
1	Abu West	0	1	1	yes	R	2	3	175.520202	90.09815951	closed tree	0	0.066981937	2.100013042	49.65074639	N	0	90	72.48933877
1	Abu West	1	0	15	none	R	2	3	175.520202	90.09815951	NA	0	0.083648716	2.11667982	49.72810085	N	0	90	72.87569391
1	Abu West	0	1	5	yes	R	2	3	175.520202	90.09815951	open shrub	0	0.06698193	2.100013034	49.65030317	N	0	90	72.48705876
1	Abu West	0	1	3	none	R	2	3	175.520202	90.09815951	NA	0	0.066981943	2.100013048	49.65118852	N	0	90	72.49151313
1	Abu West	1	0	3	none	R	2	3	175.520202	90.09815951	NA	0	0.050315124	2.083346229	49.56935215	N	0	90	72.09419762
1	Abu West	1	1	11	yes	R	2	3	175.520202	90.09815951	open shrub	0	0.06698199	2.100013095	49.65446397	N	0	90	72.50687352
1	Abu West	1	1	9	yes	R	2	3	180.7047576	91.78710938	open shrub	0	0.066982877	2.233347315	50.14298849	S	180	270	104.7659336
1	Abu West	0	1	2	yes	L	1	4	180.7047576	91.78710938	open shrub	0	0.066982854	2.233347291	50.14553044	S	180	90	75.24978278
1	Abu West	1	1	14	yes	L	1	4	180.7047576	91.78710938	low grass	0	0.066982869	2.233347307	50.14283677	S	180	90	75.23314306
1	Abu West	1	1	6	yes	L	1	4	180.7047576	91.78710938	open shrub	0	0.066982863	2.233347301	50.1449277	S	180	90	75.24632406
1	Abu West	1	1	4	yes	L	1	4	180.7047576	91.78710938	open shrub	0	0.050316066	2.216680504	50.09158618	S	180	90	74.93364067
1	Abu West	0	1	1	yes	R	2	3	180.7047576	91.78710938	closed shrub	0	0.066982863	2.233347301	50.1449899	S	180	270	104.7533853
1	Abu West	1	1	3	yes	R	2	3	176.1458333	94.27651515	open shrub	0	0.016970096	0.216667867	35.01936883	S	180	270	138.1548666
1	Abu West	0	1	10	yes	L	1	4	176.1458333	94.27651515	open shrub	0	0.016970085	0.216667856	35.02492774	S	180	90	41.85136326
1	Abu West	1	1	3	yes	L	1	4	176.1458333	94.27651515	open shrub	0	0.016970104	0.216667875	35.01906822	S	180	90	41.844798
1	Abu West	1	1	11	yes	L	1	4	176.1458333	94.27651515	low grass	0	0.016970113	0.216667884	35.01879016	S	180	90	41.84448576
1	Abu West	1	1	8	yes	L	1	4	182.4576271	94.23626374	open shrub	0	0.000303858	0.283334962	35.67091837	N	0	270	137.4045904
1	Abu West	0	1	3	yes	R	2	3	182.4576271	94.23626374	low grass	0	0.033637297	0.316668402	36.03649502	N	0	90	43.01480237
1	Abu West	1	0	1	yes	R	2	3	176.8367347	95.815	open shrub	0	0.033637887	0.416668992	37.04385886	S	180	270	135.7596896
1	Abu West	0	1	5	yes	L	1	4	183.6829268	92.29242424	closed shrub	0	0.000304969	0.483336074	37.68040599	N	0	270	134.9423936
1	Abu West	1	1	4	yes	L	1	4	183.6829268	92.29242424	open shrub	0	0.000304963	0.483336068	37.68269817	N	0	270	134.9391899
1	Abu West	1	0	1	yes	L	1	4	183.6829268	92.29242424	low grass	0	0.000304976	0.48333608	37.68166953	N	0	270	134.9405724
1	Abu West	1	1	1	yes	L	1	4	183.6829268	92.29242424	low grass	0	0.016971719	0.500002824	37.86349861	N	0	270	134.7076635
1	Abu West	1	1	4	yes	R	2	3	181.88	90.16916168	low grass	0	0.050306386	0.733337491	40.12538179	N	0	90	48.46901315
1	Abu West	1	1	3	yes	L	1	4	181.88	90.16916168	open shrub	0	0.050306411	0.733337516	40.13145116	N	0	270	131.5222
1	Abu West	1	0	3	yes	L	1	4	179.0416667	92.75961538	closed shrub	0	0.016973477	0.800004582	40.72727557	S	180	90	49.41097631
1	Abu West	0	1	1	yes	L	1	4	179.0416667	92.75961538	low grass	0	0.050306983	0.833338087	41.00290475	S	180	90	49.841482
1	Abu West	0	1	3	none	R	2	3	179.0416667	92.75961538	NA	0	0.050306973	0.833338077	41.00478225	S	180	270	130.15549
1	Abu West	1	1	1	yes	R	2	3	179.0416667	92.75961538	low grass	0	0.050306966	0.83333807	41.00347329	S	180	270	130.1577007
2	Duba	0	1	11	yes	L	2	1	197.9059829	92.49625749	open shrub	0	0.066968822	0.016666762	33.03878283	W	270	180	128.944748
2	Duba	1	0	6	yes	R	3	4	190.505618	90.90681004	open shrub	0	0.083333878	2.500015827	51.88864414	W	270	0	9.353040057
2	Duba	0	1	1	none	L	2	1	190.505618	90.90681004	NA	0	0.016666789	2.433348738	51.62674914	W	270	180	169.161724
2	Duba	0	1	1	yes	L	2	1	190.505618	90.90681004	open tree	0	0.083333878	2.500015827	51.88878816	W	270	180	170.6468934
2	Duba	1	1	2	yes	R	3	4	190.505618	90.90681004	low grass	0	0.050000364	2.466682314	51.7714537	W	270	0	10.09989654
2	Duba	1	1	1	yes	L	2	1	181.1754386	91.98541667	tall grass	0	0.083652369	2.650016976	52.04569489	E	90	0	5.875005762
2	Duba	1	1	4	yes	R	3	4	181.1754386	91.98541667	open tree	0	0.03365204	2.600016647	52.0376267	E	90	180	172.9662846
2	Duba	1	1	7	yes	L	2	1	169.2262774	91.28398618	open tree	0	0.016969336	0.116667276	34.15924861	E	90	0	49.96637965
2	Duba	0	1	2	yes	L	2	1	169.2262774	91.28398618	tall grass	0	0.083636429	0.183334369	34.80515594	E	90	0	49.159242
2	Duba	0	1	1	yes	R	3	4	169.2262774	91.28398618	tall grass	0	0.050302934	0.150000874	34.47555827	E	90	180	130.44172
2	Duba	0	1	2	none	R	3	4	169.2262774	91.28398618	NA	0	0.016969342	0.116667282	34.16023038	E	90	180	130.0324009
2	Duba	0	1	1	yes	L	2	1	177.4863014	90.87772926	closed shrub	0	0.050309723	1.300007664	45.41748573	E	90	0	33.58771538
2	Duba	1	0	2	none	L	2	1	177.4863014	90.87772926	NA	0	0.033642954	1.283340895	45.30699373	E	90	0	33.88295373
2	Duba	1	1	4	yes	R	3	4	177.4863014	90.87772926	closed shrub	0	0.050309651	1.300007591	45.42108137	E	90	180	146.409729
2	Duba	0	1	1	yes	R	3	4	177.4863014	90.87772926	tall grass	0	0.050309745	1.300007685	45.41319421	E	90	180	146.4153108
2	Duba	0	1	1	none	L	2	1	185.6403509	90.10282776	NA	0	0.066977379	1.466675319	46.6797969	W	270	180	149.3275606
2	Duba	1	1	2	yes	L	2	1	167.1605839	89.49939759	open shrub	0	0.083645273	1.65000988	47.91813695	E	90	0	27.26964956
2	Duba	1	1	6	yes	R	3	4	167.1605839	89.49939759	open shrub	0	0.05031179	1.616676397	47.72713661	E	90	180	152.088119
2	Duba	1	1	1	yes	R	3	4	167.1605839	89.49939759	open shrub	0	0.050311766	1.616676373	47.73076827	E	90	180	152.085926
2	Duba	1	1	6	yes	R	3	4	167.1605839	89.49939759	tall grass	0	0.08364528	1.650009887	47.91459272	E	90	180	152.7325972
2	Duba	1	1	1	yes	R	3	4	172.9325153	92.19311065	low grass	0	0.083647446	1.96667872	49.78846207	E	90	180	159.0091226
2	Duba	0	1	1	yes	R	3	4	172.9325153	92.19311065	open shrub	0	0.100314217	1.983345491	49.85696054	E	90	180	159.3597786
2	Duba	1	0	1	yes	L	2	1	172.9325153	92.19311065	open tree	0	0.066980722	1.950011996	49.72107636	E	90	0	21.34118011
2	Duba	1	1	4	yes	L	2	1	172.9325153	92.19311065	open shrub	0	0.08364745	1.966678724	49.78904236	E	90	0	20.99112168
2	Duba	1	1	9	yes	R	3	4	185.5413534	93.3723822	open shrub	0	0.05031514	2.116679747	50.51599499	W	270	0	17.83382965
2	Duba	1	0	3	yes	L	2	1	185.5413534	93.3723822	open shrub	0	0.033648336	2.100012943	50.41192148	W	270	180	161.8240359
2	Duba	1	0	2	yes	L	2	1	185.5413534	93.3723822	open shrub	0	0.033648387	2.100012994	50.42304951	W	270	180	161.8202939
2	Duba	0	1	1	yes	R	3	4	185.5413534	93.3723822	open tree	0	0.083648688	2.150013295	50.70666858	W	270	0	17.14135705
3	Vumbra	1	1	2	yes	R	4	1	176.3164557	93.1953125	low grass	0	0.050300721	0.050000207	30.32627935	W	270	0	53.8255326
3	Vumbra	1	1	1	yes	R	4	1	176.3164557	93.1953125	open shrub	0	0.01696724	0.016666727	29.91588904	W	270	0	54.12616403
3	Vumbra	0	1	1	yes	R	4	1	199.1735537	93.60124334	open tree	0	0.116977496	1.78334365	47.19750335	E	90	180	149.8009702
3	Vumbra	1	1	1	yes	R	4	1	199.1735537	93.60124334	low grass	0	0.100310738	1.766676891	47.09943127	E	90	180	149.4861486
3	Vumbra	0	1	1	yes	R	4	1	199.1735537	93.60124334	open shrub	0	0.083644008	1.750010161	46.99366231	E	90	180	149.1768567
3	Vumbra	1	1	7	yes	R	4	1	199.1735537	93.60124334	open shrub	0	0.083644033	1.750010187	46.9856939	E	90	180	149.1819575
3	Vumbra	1	1	4	yes	L	3	2	199.1735537	93.60124334	open shrub	0	0.100310745	1.766676898	47.09415817	E	90	0	30.5104626
3	Vumbra	1	1	18	yes	R	4	1	199.1735537	93.60124334	open tree	0	0.033643656	1.70000981	46.70110411	E	90	180	148.2385378
3	Vumbra	1	0	3	yes	L	3	2	175.3333333	90.98259762	open shrub	0	0.033645238	1.933344725	48.22550473	W	270	180	152.6076947
3	Vumbra	1	1	7	yes	L	3	2	175.3333333	90.98259762	open shrub	0	0.050311929	1.950011415	48.34359208	W	270	180	152.9193471
3	Vumbra	0	1	19	yes	R	4	1	175.3333333	90.98259762	open shrub	0	0.033645225	1.933344712	48.22263766	W	270	0	27.39084342
3	Vumbra	1	1	11	yes	R	4	1	175.3333333	90.98259762	open shrub	0	0.06697873	1.966678217	48.477826	W	270	0	26.77738635
3	Vumbra	0	1	6	yes	R	4	1	175.3333333	90.98259762	closed tree	0	0.050311916	1.950011402	48.33603615	W	270	0	27.07633814
3	Vumbra	1	1	10	yes	R	4	1	175.3333333	90.98259762	open tree	0	0.050311934	1.950011421	48.34279446	W	270	0	27.08017411
3	Vumbra	1	1	10	yes	R	4	1	196.6111111	91.33543417	open tree	0	0.016980125	2.166679612	49.74331246	E	90	180	157.1583028
3	Vumbra	0	1	6	yes	L	3	2	196.6111111	91.33543417	open shrub	0	0.016980103	2.166679589	49.74869414	E	90	0	22.84451265
3	Vumbra	1	0	5	yes	R	4	1	196.6111111	91.33543417	open shrub	0	0.016980139	2.166679625	49.74010481	E	90	180	157.1598508
3	Vumbra	1	1	29	yes	L	3	2	178.8518519	88.41917293	open shrub	0	0.016981223	2.333347377	50.53374937	W	270	180	160.6673327
3	Vumbra	1	1	1	yes	R	4	1	178.8518519	88.41917293	open shrub	0	0.016981188	2.333347342	50.52619271	W	270	0	19.32907028
3	Vumbra	1	1	10	yes	L	3	2	178.8518519	88.41917293	closed shrub	0	0.016981188	2.333347342	50.5290101	W	270	180	160.6697595
3	Vumbra	0	1	2	none	R	4	1	189.362069	95.25840336	NA	0	0.050301586	0.21666774	32.24019094	E	90	180	127.8544553
3	Vumbra	0	1	1	yes	L	3	2	189.362069	95.25840336	open shrub	0	0.066968409	0.233334563	32.39581224	E	90	0	51.94753769
3	Vumbra	1	1	12	yes	L	3	2	189.362069	95.25840336	open shrub	0	0.016968086	0.18333424	31.8969508	E	90	0	52.51444581
3	Vumbra	1	1	7	yes	L	3	2	189.362069	95.25840336	open shrub	0	0.000301405	0.166667558	31.7095079	E	90	0	52.68492759
3	Vumbra	1	0	1	none	R	4	1	176.4767442	91.05012376	NA	0	0.050302371	0.350001858	33.7304143	W	270	0	50.71719754
3	Vumbra	1	1	1	yes	R	4	1	176.4767442	91.05012376	low grass	0	0.066969094	0.366668581	33.92553244	W	270	0	50.54526688
3	Vumbra	1	1	1	yes	R	4	1	176.4767442	91.05012376	closed tree	0	0.016968874	0.316668361	33.33432448	W	270	0	51.0532556
3	Vumbra	1	1	2	yes	L	3	2	176.4767442	91.05012376	bare ground	0	0.05030237	0.350001857	33.73348366	W	270	180	129.2803962
3	Vumbra	1	1	1	yes	L	3	2	176.4767442	91.05012376	open tree	0	0.050302387	0.350001873	33.73561321	W	270	180	129.2786689
3	Vumbra	0	1	3	yes	L	3	2	176.4767442	91.05012376	open tree	0	0.066969058	0.366668545	33.91702309	W	270	180	129.4614751
3	Vumbra	0	1	1	yes	L	3	2	176.4767442	91.05012376	open tree	0	0.066969064	0.366668551	33.91836088	W	270	180	129.4603761
3	Vumbra	1	1	1	yes	R	4	1	192.8913043	91.08809524	open shrub	0	0.000303083	0.483335904	35.2576332	E	90	180	130.7278245
3	Vumbra	1	1	19	yes	L	3	2	192.8913043	91.08809524	closed shrub	0	0.000303106	0.483335927	35.25431009	E	90	0	49.26942458
3	Vumbra	0	1	3	yes	L	3	2	192.8913043	91.08809524	low grass	0	0.000303074	0.483335894	35.26079346	E	90	0	49.27494504
3	Vumbra	1	1	13	yes	L	3	2	192.8913043	91.08809524	closed shrub	0	0.016969788	0.500002609	35.42981518	E	90	0	49.07578879
3	Vumbra	1	1	3	yes	L	3	2	192.8913043	91.08809524	open shrub	0	0.01696979	0.50000261	35.4278767	E	90	0	49.07395698
3	Vumbra	1	1	5	yes	L	3	2	192.8913043	91.08809524	closed shrub	0	0.016969796	0.500002616	35.42107875	E	90	0	49.06840051
3	Vumbra	1	1	3	yes	L	3	2	192.8913043	91.08809524	open tree	0	0.050303386	0.533336206	35.73160517	E	90	0	48.64644382
3	Vumbra	0	1	3	yes	L	3	2	192.8913043	91.08809524	water	0	0.050303392	0.533336212	35.73116004	E	90	0	48.64607384
3	Vumbra	0	1	11	yes	R	4	1	192.8913043	91.08809524	open shrub	0	0.000303105	0.483335925	35.25473124	E	90	180	130.7302523
3	Vumbra	0	1	1	yes	L	3	2	192.8913043	91.08809524	tall grass	0	0.100303661	0.583336482	36.20582821	E	90	0	48.01451969
3	Vumbra	1	1	16	yes	L	3	2	192.8913043	91.08809524	open shrub	0	0.03363657	0.51666939	35.58347634	E	90	0	48.86350548
3	Vumbra	1	1	2	none	L	3	2	192.8913043	91.08809524	NA	0	0.066970067	0.550002887	35.90674918	E	90	0	48.45053987
3	Vumbra	0	1	1	yes	R	4	1	192.8913043	91.08809524	NA	0	0.000303109	0.48333593	35.25376881	E	90	180	130.731039
3	Vumbra	0	1	1	yes	L	3	2	192.8913043	91.08809524	open tree	0	0.066970148	0.550002969	35.89045083	E	90	0	48.43658298
3	Vumbra	0	1	3	none	R	4	1	192.8913043	91.08809524	closed tree	0	0.066970142	0.550002962	35.89182	E	90	180	131.5622763
3	Vumbra	1	1	1	yes	R	4	1	192.8913043	91.08809524	open tree	0	0.066970102	0.550002922	35.89861496	E	90	180	131.5563555
3	Vumbra	1	1	16	yes	L	3	2	174.8415842	91.54299363	open shrub	0	0.100304521	0.750004007	38.05794748	W	270	180	133.9438596
3	Vumbra	1	1	20	yes	L	3	2	174.8415842	91.54299363	bare ground	0	0.100304552	0.750004039	38.06451922	W	270	180	133.9383908
3	Vumbra	1	1	10	yes	L	3	2	174.8415842	91.54299363	open shrub	0	0.083637784	0.733337271	37.87444923	W	270	180	133.7455676
3	Vumbra	1	1	11	yes	R	4	1	174.8415842	91.54299363	open tree	0	0.083637797	0.733337284	37.87590567	W	270	0	46.25583131
3	Vumbra	1	1	1	yes	R	4	1	174.8415842	91.54299363	low grass	0	0.08363778	0.733337266	37.87256427	W	270	0	46.25267446
3	Vumbra	1	1	3	yes	L	3	2	174.8415842	91.54299363	water	0	0.033637512	0.683336999	37.30742655	W	270	180	133.1686041
3	Vumbra	1	1	3	yes	R	4	1	191.8151261	94.97723214	open shrub	0	0.083638855	0.916671675	39.68801142	E	90	180	136.1626947
3	Vumbra	1	1	13	yes	R	4	1	191.8151261	94.97723214	open shrub	0	0.016971787	0.850004607	39.11047136	E	90	180	135.2144657
3	Vumbra	1	0	9	none	L	3	2	191.8151261	94.97723214	NA	0	0.01697182	0.850004641	39.10507623	E	90	0	44.78113587
3	Vumbra	1	1	1	yes	R	4	1	191.8151261	94.97723214	tall grass	0	0.100305627	0.933338447	39.8267941	E	90	180	136.4050178
3	Vumbra	1	0	8	none	L	3	2	191.8151261	94.97723214	NA	0	0.016971836	0.850004657	39.10178094	E	90	0	44.77830729
3	Vumbra	1	1	1	yes	R	4	1	191.8151261	94.97723214	open tree	0	0.116972404	0.950005224	39.95022809	E	90	180	136.6618937
3	Vumbra	1	1	3	yes	L	3	2	191.8151261	94.97723214	bare ground	0	0.016971806	0.850004626	39.10770308	E	90	0	44.78330704
3	Vumbra	1	1	1	yes	L	3	2	174.965812	91.61894075	tall grass	0	0.016972749	1.016672235	40.61609495	W	270	180	137.5818123
3	Vumbra	0	1	1	yes	R	4	1	174.965812	91.61894075	tall grass	0	0.016972816	1.016672303	40.62620176	W	270	0	42.42681842
3	Vumbra	0	1	1	yes	R	4	1	174.965812	91.61894075	open shrub	0	0.166973641	1.166673128	42.19799142	W	270	0	40.41577662
3	Vumbra	1	0	1	yes	L	3	2	193.862069	95.67202268	open shrub	0	0.083641149	1.300007302	43.33033115	E	90	0	38.33697656
3	Vumbra	0	1	3	none	L	3	2	193.862069	95.67202268	NA	0	0.100307872	1.316674025	43.46438724	E	90	0	38.07125109
3	Vumbra	1	1	8	yes	L	3	2	193.862069	95.67202268	open shrub	0	0.100307879	1.316674032	43.45938174	E	90	0	38.06770631
3	Vumbra	1	1	1	yes	R	4	1	193.862069	95.67202268	open tree	0	0.050307608	1.266673762	43.08045838	E	90	180	141.1201161
3	Vumbra	1	1	4	yes	R	4	1	193.862069	95.67202268	closed shrub	0	0.050307624	1.266673777	43.07627626	E	90	180	141.1232774
3	Vumbra	0	1	7	yes	R	4	1	193.862069	95.67202268	open shrub	0	0.083641117	1.30000727	43.33768301	E	90	180	141.6579584
3	Vumbra	0	1	8	yes	R	4	1	193.862069	95.67202268	open shrub	0	0.100307885	1.316674039	43.46093777	E	90	180	141.9311421
3	Vumbra	1	1	1	yes	L	3	2	193.862069	95.67202268	closed tree	0	0.100307894	1.316674047	43.4549153	E	90	0	38.06443231
3	Vumbra	1	1	8	yes	L	3	2	193.862069	95.67202268	open shrub	0	0.100307957	1.31667411	43.44376597	E	90	0	38.05560716
3	Vumbra	1	1	7	yes	R	4	1	174.3333333	96.00870253	open tree	0	0.066975709	1.500008529	45.00709908	W	270	0	35.11371909
3	Vumbra	1	1	9	yes	R	4	1	174.3333333	96.00870253	open tree	0	0.166976348	1.600009168	45.93238524	W	270	0	33.5228676
3	Vumbra	1	1	27	yes	R	4	1	174.3333333	96.00870253	open shrub	0	0.133642797	1.566675618	45.62553253	W	270	0	34.05848079
3	Vumbra	1	1	13	yes	R	4	1	174.3333333	96.00870253	open tree	0	0.150309561	1.583342381	45.7780158	W	270	0	33.79087537
3	Vumbra	1	0	7	yes	L	3	2	174.3333333	96.00870253	open shrub	0	0.166976408	1.600009228	45.94498605	W	270	180	146.4686404
3	Vumbra	1	1	5	yes	L	3	2	174.3333333	96.00870253	closed shrub	0	0.066975695	1.500008515	45.00651678	W	270	180	144.8867413
3	Vumbra	0	1	1	yes	R	4	1	174.3333333	96.00870253	open tree	0	0.150309609	1.583342429	45.78582104	W	270	0	33.79636344
3	Vumbra	1	1	12	yes	L	3	2	174.3333333	96.00870253	open tree	0	0.100309262	1.533342082	45.31873934	W	270	180	145.4101965
3	Vumbra	1	0	1	yes	L	3	2	174.3333333	96.00870253	open tree	0	0.000308691	1.433341511	44.37831184	W	270	180	143.8559032
3	Vumbra	0	1	2	yes	R	4	1	174.3333333	96.00870253	open shrub	0	0.000308687	1.433341508	44.37735117	W	270	0	36.14346951
3	Vumbra	1	1	18	yes	L	3	2	174.3333333	96.00870253	closed shrub	0	0.116976013	1.550008833	45.46972605	W	270	180	145.6766934
3	Vumbra	1	1	17	yes	R	4	1	174.3333333	96.00870253	open tree	0	0.166976401	1.600009221	45.94710719	W	270	0	33.53288637
3	Vumbra	1	1	13	yes	L	3	2	174.3333333	96.00870253	closed shrub	0	0.133642843	1.566675663	45.63780888	W	270	180	145.9328455
4	Chitabe	1	1	2	yes	L	4	3	167.9253731	92.42882562	closed tree	0	0.050302146	0.05000028	33.64257313	N	0	270	140.6834751
4	Chitabe	1	1	4	yes	L	4	3	167.9253731	92.42882562	low grass	0	0.000301884	1.78E-08	33.03488026	N	0	270	141.2817458
4	Chitabe	1	1	6	yes	R	1	2	167.9253731	92.42882562	low grass	0	0.000301875	8.92E-09	33.03451509	N	0	90	38.71786377
4	Chitabe	0	1	1	yes	R	1	2	167.9253731	92.42882562	closed tree	0	0.050302191	0.050000325	33.65099439	N	0	90	39.32532902
4	Chitabe	1	1	8	yes	L	4	3	167.9253731	92.42882562	open shrub	0	0.05030217	0.050000304	33.64819542	N	0	270	140.6775948
4	Chitabe	1	1	4	yes	R	1	2	167.9253731	92.42882562	open shrub	0	0.033635397	0.033333531	33.44196884	N	0	90	39.11770592
4	Chitabe	1	1	2	none	L	4	3	184.2	92.5779661	NA	0	0.066969571	0.183334372	35.01340359	S	180	90	40.7557031
4	Chitabe	1	1	3	yes	R	1	2	184.2	92.5779661	low grass	0	0.000302542	0.116667343	34.37633118	S	180	270	139.9139034
4	Chitabe	1	1	9	yes	R	1	2	184.2	92.5779661	low grass	0	0.083636273	0.200001074	35.18391952	S	180	270	139.0615898
4	Chitabe	1	1	1	yes	R	1	2	184.2	92.5779661	low grass	0	0.066969587	0.183334387	35.00921713	S	180	270	139.2489364
4	Chitabe	1	1	6	yes	L	4	3	167.371134	98.10297767	open tree	0	0.033636645	0.266668113	35.91712687	N	0	270	138.23436
4	Chitabe	1	0	3	yes	R	1	2	167.371134	98.10297767	NA	0	0.00030318	0.233334647	35.53755814	N	0	90	41.34355377
4	Chitabe	1	0	3	yes	R	1	2	191.4273504	92.27083333	low grass	0	0.116971301	0.500002769	38.2644405	S	180	270	135.4119244
4	Chitabe	0	1	4	yes	R	1	2	191.4273504	92.27083333	open tree	0	0.116971294	0.500002761	38.26621921	S	180	270	135.4096604
4	Chitabe	1	1	5	yes	R	1	2	191.4273504	92.27083333	low grass	0	0.100304589	0.483336056	38.10534684	S	180	270	135.612353
4	Chitabe	1	1	2	yes	R	1	2	191.4273504	92.27083333	low grass	0	0.050304289	0.433335756	37.65938906	S	180	270	136.1667934
4	Chitabe	1	0	1	none	R	1	2	191.4273504	92.27083333	NA	0	0.083637849	0.466669317	37.95168071	S	180	270	135.8046722
4	Chitabe	1	1	1	yes	L	4	3	191.4273504	92.27083333	closed shrub	0	0.116971292	0.500002759	38.2664508	S	180	90	44.59074775
4	Chitabe	1	1	2	yes	R	1	2	168.8080808	94.77882206	low grass	0	0.100305573	0.650003707	39.86491714	N	0	90	46.7541169
4	Chitabe	1	1	3	yes	L	4	3	168.8080808	94.77882206	low grass	0	0.100305543	0.650003677	39.8598898	N	0	270	133.2524805
4	Chitabe	1	1	9	yes	R	1	2	168.8080808	94.77882206	tall grass	0	0.000304995	0.550003129	38.77768172	N	0	90	45.27793221
4	Chitabe	1	1	1	yes	R	1	2	168.8080808	94.77882206	open shrub	0	0.033638519	0.583336653	39.14316576	N	0	90	45.76336517
4	Chitabe	0	1	1	yes	R	1	2	185.4941176	93.47651007	open tree	0	0.033639461	0.750004262	40.76505914	S	180	270	131.9154572
4	Chitabe	1	1	2	yes	L	4	3	185.4941176	93.47651007	open shrub	0	0.016972668	0.733337469	40.63009929	S	180	90	47.88503434
4	Chitabe	1	1	1	yes	L	4	3	185.4941176	93.47651007	open tree	0	0.066973023	0.783337824	41.03590275	S	180	90	48.4906037
4	Chitabe	1	1	4	yes	L	4	3	185.4941176	93.47651007	open tree	0	0.083639746	0.800004547	41.18228558	S	180	90	48.71405575
4	Chitabe	0	1	1	yes	L	4	3	185.4941176	93.47651007	open shrub	0	0.033639458	0.750004259	40.76562298	S	180	90	48.08540447
4	Chitabe	1	0	1	yes	R	1	2	185.4941176	93.47651007	low grass	0	0.066972977	0.783337778	41.04488327	S	180	270	131.4953279
4	Chitabe	1	1	3	yes	R	1	2	185.4941176	93.47651007	low grass	0	0.066972984	0.783337784	41.04202643	S	180	270	131.4998458
4	Chitabe	1	1	2	yes	R	1	2	185.4941176	93.47651007	open tree	0	0.083639749	0.80000455	41.17958126	S	180	270	131.2901951
4	Chitabe	1	1	3	yes	L	4	3	185.4941176	93.47651007	open tree	0	0.083639731	0.800004532	41.18273027	S	180	90	48.71471651
4	Chitabe	1	0	3	yes	L	4	3	168.8032787	93.66419492	open tree	0	0.083333758	0.88333834	41.95669698	N	0	270	130.0358105
4	Chitabe	0	1	1	yes	R	1	2	168.8032787	93.66419492	low grass	0	0.116667361	0.916671942	42.30148085	N	0	90	50.53051391
4	Chitabe	1	1	1	yes	R	1	2	168.8032787	93.66419492	open tree	0	0.116667289	0.91667187	42.29123325	N	0	90	50.51307002
4	Chitabe	1	1	1	yes	L	4	3	180.4324324	91.08125	open shrub	0	0.000307656	1.00000579	42.99881314	S	180	90	51.75463838
4	Chitabe	1	1	5	yes	R	1	2	180.4324324	91.08125	low grass	0	0.000307661	1.000005795	42.99804081	S	180	270	128.2466297
4	Chitabe	0	1	1	yes	L	4	3	180.4324324	91.08125	low grass	0	0.01697443	1.016672564	43.12927931	S	180	90	51.9842723
4	Chitabe	1	1	2	yes	R	1	2	173.0769231	94.935	open shrub	0	0.000308133	1.0833396	43.70462371	N	0	90	53.06482972
4	NG11	1	1	1	yes	R	1	2	186.6046512	88.65	water	0	0.016985342	2.633350143	52.60654027	S	180	270	97.12741571
4	NG11	1	1	24	yes	R	1	2	177.0535714	88.87642045	open shrub	0	0.05032742	3.733358887	51.17716325	N	0	90	108.5542909
4	NG11	1	1	3	yes	R	1	2	177.0535714	88.87642045	open tree	0	0.066994202	3.75002567	51.09440424	N	0	90	108.9460736
4	NG11	1	1	13	yes	L	4	3	177.0535714	88.87642045	bare ground	0	0.066994231	3.750025698	51.09259078	N	0	270	71.04467437
4	NG11	1	1	5	yes	R	1	2	177.0535714	88.87642045	open shrub	0	0.066994221	3.750025689	51.09276902	N	0	90	108.9544382
4	NG11	0	1	1	yes	L	4	3	180.9836066	90.55555556	open shrub	0	0.000328903	3.900027037	50.40612815	N	0	270	67.96732054
4	NG11	0	1	2	none	L	4	3	180.9836066	90.55555556	NA	0	0.000328913	3.900027047	50.40532443	N	0	270	67.96416588
4	NG11	1	1	3	yes	L	4	3	180.5	93.78693182	open shrub	0	0.033652634	2.716684102	52.75568935	N	0	270	95.14472008
4	NG11	1	1	1	yes	L	4	3	180.5	93.78693182	low grass	0	0.050319378	2.733350846	52.77799524	N	0	270	94.72671922
4	NG11	1	1	5	yes	L	4	3	180.5	93.78693182	low grass	0	0.033652634	2.716684102	52.75568935	N	0	270	95.14472008
4	NG11	1	1	32	yes	L	4	3	180.5	93.78693182	low grass	0	0.033652622	2.716684089	52.75540745	N	0	270	95.14905872
4	NG11	1	1	12	yes	R	1	2	180.5	93.78693182	open shrub	0	0.050319406	2.733350873	52.77863795	N	0	90	85.28495747
4	NG11	1	1	4	none	L	4	3	180.5	93.78693182	NA	0	0.050319395	2.733350863	52.77855249	N	0	270	94.71620103
4	NG11	1	1	5	yes	R	1	2	180.5	93.78693182	low grass	0	0.033652674	2.716684141	52.75630803	N	0	90	84.86553009
4	NG11	1	1	8	yes	R	1	2	180.5	93.78693182	low grass	0	0.033652594	2.716684062	52.75472667	N	0	90	84.84032972
4	NG11	1	1	2	yes	R	1	2	180.5	93.78693182	water	0	0.033652613	2.716684081	52.75521079	N	0	90	84.84574348
4	NG11	0	1	1	yes	R	1	2	180.5	93.78693182	open shrub	0	0.033652571	2.716684039	52.75391885	N	0	90	84.82966175
4	NG11	0	1	1	yes	L	4	3	187.7352941	93.01310044	low grass	0	0.050320298	2.850018432	52.89180341	S	180	90	87.94167577
4	NG11	0	1	1	none	L	4	3	187.7352941	93.01310044	NA	0	0.033653486	2.83335162	52.88359798	S	180	90	87.60315895
4	NG11	0	1	1	none	L	4	3	187.7352941	93.01310044	NA	0	0.050320302	2.850018436	52.89178427	S	180	90	87.94015391
4	NG11	1	1	2	yes	R	1	2	187.7352941	93.01310044	open shrub	0	0.050320276	2.85001841	52.89177948	S	180	270	92.056003
4	NG11	1	1	7	yes	R	1	2	187.7352941	93.01310044	open shrub	0	0.05032031	2.850018444	52.89157974	S	180	270	92.06707953
4	NG11	1	0	3	yes	R	1	2	188.1875	95.22164948	open tree	0	0.033657667	3.366689134	52.43530783	S	180	270	79.75058427
4	NG11	1	0	2	yes	L	4	3	188.1875	95.22164948	low grass	0	0.033657688	3.366689155	52.43604496	S	180	90	100.242838
4	NG11	1	1	7	yes	R	1	2	188.1875	95.22164948	low grass	0	0.066991277	3.400022744	52.35991849	S	180	270	79.08548695
4	NG11	0	1	1	none	R	1	2	174.8961039	93.47780374	NA	0	0.066992265	3.5166904	51.99772599	N	0	90	103.7669535
4	NG11	1	1	69	yes	R	1	2	192.4533333	95.06748466	low grass	0	0.050326408	3.616691208	51.66267169	S	180	270	74.06362299
4	NG11	1	1	5	yes	R	1	2	192.4533333	95.06748466	open tree	0	0.050326391	3.616691192	51.66207709	S	180	270	74.06044052
5	Vumbra	1	1	4	yes	R	2	3	178.3346	92.63906752	low grass	1	0.050298378	0	25.12326159	W	270	0	58.49028982
5	Vumbra	1	0	6	yes	R	2	3	178.3346	92.63906752	open shrub	1	0.150298878	0.100000501	26.38488889	W	270	0	57.66479242
5	Vumbra	1	1	1	yes	R	2	3	169.7665	92.30473856	closed shrub	1	0.116973629	1.583341918	42.54912851	E	90	180	139.2865399
5	Vumbra	0	1	1	yes	R	2	3	169.7665	92.30473856	closed shrub	1	0.100306942	1.566675232	42.398751	E	90	180	139.038608
5	Vumbra	1	0	4	yes	L	1	4	169.7665	92.30473856	open shrub	1	0.116973648	1.583341937	42.54634317	E	90	0	40.71117463
5	Vumbra	1	1	9	yes	L	1	4	169.7665	92.30473856	open tree	1	0.100306921	1.56667521	42.40256045	E	90	0	40.96412111
5	Vumbra	1	1	1	yes	R	2	3	169.7665	92.30473856	open shrub	1	0.05030659	1.516674879	41.99589513	E	90	180	138.2602302
5	Vumbra	0	1	1	yes	R	2	3	169.7665	92.30473856	open shrub	1	0.066973374	1.533341663	42.13215398	E	90	180	138.5179949
5	Vumbra	1	1	5	yes	R	2	3	169.7665	92.30473856	open shrub	1	0.033639837	1.500008126	41.85537819	E	90	180	138.0078115
5	Vumbra	1	1	7	yes	L	1	4	169.7665	92.30473856	open tree	1	0.050306596	1.516674885	41.99293749	E	90	0	41.73737186
5	Vumbra	0	1	3	yes	L	1	4	169.7665	92.30473856	closed shrub	1	0.050306572	1.516674861	42.00111662	E	90	0	41.74351439
5	Vumbra	1	1	10	yes	L	1	4	187.2001	91.78544061	low grass	1	0.150308535	1.833343491	44.90716883	W	270	180	143.0700849
5	Vumbra	0	1	4	yes	R	2	3	187.2001	91.78544061	open tree	1	0.050307962	1.733342918	43.91414914	W	270	0	38.42132475
5	Vumbra	1	1	10	yes	R	2	3	187.2001	91.78544061	open tree	1	0.066974668	1.750009624	44.0703667	W	270	0	38.1683818
5	Vumbra	1	1	2	yes	L	1	4	173.074	96.79821429	open shrub	1	0.10030945	1.983344406	45.99925753	E	90	0	34.31162163
5	Vumbra	1	1	21	yes	L	1	4	173.074	96.79821429	open shrub	1	0.100309513	1.983344469	45.98587911	E	90	0	34.30251522
5	Vumbra	1	0	1	yes	L	1	4	174.795	91.73333333	open tree	1	0.100000528	0.133334042	26.74826958	E	90	0	57.34773038
5	Vumbra	0	1	7	yes	R	2	3	174.795	91.73333333	open shrub	1	0.066666994	0.100000507	26.38372641	E	90	180	122.3360995
5	Vumbra	1	1	7	yes	R	2	3	174.795	91.73333333	low grass	1	0.066666999	0.100000513	26.38215623	E	90	180	122.3373783
5	Vumbra	1	1	1	yes	L	1	4	174.795	91.73333333	low grass	1	0.10000052	0.133334034	26.74969129	E	90	0	57.34883388
5	Vumbra	1	1	6	yes	R	2	3	174.795	91.73333333	open shrub	1	0.066666988	0.100000502	26.38238842	E	90	180	122.3371931
5	Vumbra	0	1	1	none	R	2	3	174.795	91.73333333	NA	1	0.100000517	0.133334031	26.75014389	E	90	180	122.6508031
5	Vumbra	1	1	19	yes	R	2	3	174.795	91.73333333	open shrub	1	0.066667003	0.100000517	26.3819643	E	90	180	122.3375204
5	Vumbra	1	0	2	yes	L	1	4	174.795	91.73333333	closed tree	1	0	0.033333514	25.55702152	E	90	0	58.23481291
5	Vumbra	1	0	1	yes	R	2	3	177.5710364	92.75846354	open tree	1	0.06696648	0.283334769	28.5511329	W	270	0	56.00313059
5	Vumbra	0	1	3	yes	L	1	4	175.3713	94.64118304	closed shrub	1	0.03363372	0.400002009	29.96427996	E	90	0	54.92653856
5	Vumbra	1	0	1	none	L	1	4	175.3713	94.64118304	NA	1	0.083633996	0.450002285	30.49413306	E	90	0	54.40455598
5	Vumbra	1	1	1	none	L	1	4	175.3713	94.64118304	NA	1	0.083634013	0.450002302	30.4910238	E	90	0	54.40183606
5	Vumbra	1	0	1	yes	R	2	3	175.3713	94.64118304	closed shrub	1	0.033633698	0.400001987	29.96829244	E	90	180	125.0703167
5	Vumbra	1	1	10	yes	R	2	3	175.3713	94.64118304	open shrub	1	0.0336337	0.400001989	29.96653322	E	90	180	125.0718614
5	Vumbra	1	1	11	yes	R	2	3	175.3713	94.64118304	open shrub	1	0.016966991	0.38333528	29.7815621	E	90	180	124.9059037
5	Vumbra	1	1	6	yes	R	2	3	175.3713	94.64118304	open shrub	1	0.016967005	0.383335294	29.77869583	E	90	180	124.9082953
5	Vumbra	1	1	14	yes	L	1	4	175.3713	94.64118304	closed shrub	1	0.016967001	0.38333529	29.778865	E	90	0	55.09183782
5	Vumbra	0	1	12	yes	L	1	4	175.3713	94.64118304	closed shrub	1	0.03363372	0.400002009	29.96427996	E	90	0	54.92653856
5	Vumbra	0	1	1	none	L	1	4	175.3713	94.64118304	NA	1	0.133634242	0.500002531	31.02537333	E	90	0	53.87673161
5	Vumbra	1	1	3	yes	L	1	4	175.3713	94.64118304	open shrub	1	0.033633726	0.400002015	29.96301429	E	90	0	54.92558557
5	Vumbra	0	1	3	yes	R	2	3	182.173	94.69724771	open tree	1	0.033634577	0.566669533	31.82469438	W	270	0	53.21633033
5	Vumbra	1	0	2	yes	L	1	4	182.173	94.69724771	open tree	1	0.033634593	0.566669549	31.8277872	W	270	180	126.7812289
5	Vumbra	0	1	3	yes	L	1	4	182.173	94.69724771	open tree	1	0.116968358	0.650003313	32.85118228	W	270	180	127.5710147
5	Vumbra	1	1	5	yes	L	1	4	171.3626	96.86462451	open shrub	1	0.016968767	0.716670389	33.61941412	E	90	0	51.71972332
5	Vumbra	1	1	11	yes	R	2	3	171.3626	96.86462451	open shrub	1	0.016968777	0.716670399	33.61766123	E	90	180	128.2818632
5	Vumbra	1	0	3	yes	L	1	4	183.573	96.90376106	open shrub	1	0.066970031	0.950004987	36.14455332	W	270	180	130.9324507
5	Vumbra	1	1	12	yes	R	2	3	183.573	96.90376106	closed shrub	1	0.133637021	1.016671977	36.9197065	W	270	0	48.33520747
5	Vumbra	1	1	16	yes	R	2	3	183.573	96.90376106	open shrub	1	0.050303294	0.933338249	35.95218507	W	270	0	49.24937194
5	Vumbra	0	1	5	yes	L	1	4	183.573	96.90376106	open shrub	1	0.08363682	0.966671775	36.34670912	W	270	180	131.107208
5	Vumbra	1	1	2	yes	R	2	3	172.0742	97.04723708	closed shrub	1	0.016970723	1.083339012	37.64567198	E	90	180	132.476291
5	Vumbra	1	1	5	yes	R	2	3	172.0742	97.04723708	open shrub	1	0.066971081	1.13333937	38.09777089	E	90	180	133.1511852
5	Vumbra	1	1	41	yes	L	1	4	172.0742	97.04723708	open shrub	1	0.000304022	1.066672311	37.47682713	E	90	0	47.73212454
5	Vumbra	1	1	11	yes	L	1	4	172.0742	97.04723708	open shrub	1	0.016970738	1.083339027	37.64151532	E	90	0	47.5200998
5	Vumbra	1	1	6	yes	L	1	4	172.0742	97.04723708	open shrub	1	0.033637545	1.100005834	37.78914235	E	90	0	47.29362521
5	Vumbra	1	1	8	yes	L	1	4	172.0742	97.04723708	open shrub	1	0.066971064	1.133339353	38.10099212	E	90	0	46.85140626
5	Vumbra	1	0	5	yes	L	1	4	172.0742	97.04723708	open shrub	1	0.10030456	1.166672849	38.41576547	E	90	0	46.40938913
5	Vumbra	1	1	1	yes	L	1	4	172.0742	97.04723708	tall grass	1	0.166971628	1.233339917	39.02008011	E	90	0	45.49434026
5	Vumbra	1	1	4	yes	L	1	4	172.0742	97.04723708	tall grass	1	0.166971638	1.233339927	39.01830727	E	90	0	45.49300375
5	Vumbra	1	0	7	yes	R	2	3	172.0742	97.04723708	closed shrub	1	0.083637775	1.150006064	38.26680593	E	90	180	133.3623708
5	Vumbra	1	1	2	yes	R	2	3	172.0742	97.04723708	open shrub	1	0.100304606	1.166672895	38.40712541	E	90	180	133.5981102
5	Vumbra	0	1	4	yes	R	2	3	185.5571	94.69874101	open shrub	1	0.116972503	1.383340792	40.6666254	W	270	0	43.59911391
5	Vumbra	1	1	1	yes	R	2	3	185.5571	94.69874101	open shrub	1	0.15030602	1.416674309	41.03091471	W	270	0	43.17209721
5	Vumbra	1	1	1	yes	L	1	4	185.5571	94.69874101	open tree	1	0.083639007	1.350007296	40.30689358	W	270	180	135.9744856
5	Vumbra	1	1	10	yes	L	1	4	185.5571	94.69874101	open shrub	1	0.100305731	1.36667402	40.48286737	W	270	180	136.190608
5	Vumbra	0	1	8	yes	R	2	3	185.5571	94.69874101	closed shrub	1	0.11697251	1.383340799	40.6680014	W	270	0	43.60020282
5	Vumbra	1	1	18	yes	R	2	3	185.5571	94.69874101	open shrub	1	0.083638931	1.35000722	40.29182058	W	270	0	44.01320959
5	Vumbra	0	1	5	yes	R	2	3	185.5571	94.69874101	open tree	1	0.100305693	1.366673982	40.4734017	W	270	0	43.80160446
5	Vumbra	1	1	4	yes	L	1	4	185.5571	94.69874101	open tree	1	0.116972474	1.383340763	40.66032409	W	270	180	136.4060078
5	Vumbra	1	1	11	yes	L	1	4	185.5571	94.69874101	open shrub	1	0.100305689	1.366673978	40.47267619	W	270	180	136.1989474
5	Vumbra	1	1	11	yes	R	2	3	185.5571	94.69874101	open shrub	1	0.083638923	1.350007212	40.28812053	W	270	0	44.0100252
5	Vumbra	1	1	5	yes	L	1	4	185.5571	94.69874101	open shrub	1	0.000305154	1.266673443	39.37161131	W	270	180	134.9521107
