# Supplementary material for: Testing the Accuracy of Aerial Surveys for Large Mammals: An Experiment with African Savanna Elephants (Loxodonta africana)
Source: PLoS One. 2016 Oct 18;11(10):e0164904. doi: 10.1371/journal.pone.0164904 (PMC5068741; doi:10.1371/journal.pone.0164904)
Supplement: S1 Data — (ZIP) [file pone.0164904.s001.zip › Helicopter total count data.csv]

stratum	date	transect	original herd size	side	photo	corrected herd size
Abu West	7/21/2014	1	1	L	1912	NA
Abu West	7/21/2014	2	1	R	NA	NA
Abu West	7/21/2014	2	3	L	1866	NA
Abu West	7/21/2014	2	1	R	NA	NA
Abu West	7/21/2014	2	6	L	NA	NA
Abu West	7/21/2014	2	7	R	NA	NA
Abu West	7/21/2014	2	2	R	NA	NA
Abu West	7/21/2014	3	1	R	NA	NA
Abu West	7/21/2014	4	1	R	NA	NA
Abu West	7/21/2014	4	6	L	NA	NA
Abu West	7/21/2014	4	1	L	1876	NA
Abu West	7/21/2014	4	1	L	1887	NA
Abu West	7/21/2014	4	1	L	NA	NA
Abu West	7/21/2014	5	1	R	NA	NA
Abu West	7/21/2014	5	1	L	NA	NA
Abu West	7/21/2014	5	8	R	NA	NA
Abu West	7/21/2014	5	10	R	NA	NA
Abu West	7/21/2014	5	19	L	1908-10	NA
Abu West	7/21/2014	6	7	R	NA	NA
Abu West	7/21/2014	6	1	L	1900	NA
Abu West	7/21/2014	6	1	L	NA	NA
Abu West	7/21/2014	6	3	L	NA	NA
Abu West	7/21/2014	7	2	L	1932_1	NA
Abu West	7/21/2014	7	1	R	NA	NA
Abu West	7/21/2014	7	42	L	1937-1	NA
Abu West	7/21/2014	7	7	L	NA	NA
Abu West	7/21/2014	8	1	R	NA	NA
Abu West	7/21/2014	8	4	R	NA	NA
Abu West	7/21/2014	9	1	R	NA	NA
Abu West	7/21/2014	10	2	R	NA	NA
Abu West	7/21/2014	11	1	L	1932	NA
Abu West	7/21/2014	11	3	L	NA	NA
Abu West	7/21/2014	11	1	L	NA	NA
Abu West	7/21/2014	11	2	R	NA	NA
Abu West	7/21/2014	11	2	R	NA	NA
Abu West	7/21/2014	11	16	L	1968_1	16
Abu West	7/21/2014	11	1	L	NA	NA
Abu West	7/21/2014	11	7	R	NA	NA
Abu West	7/21/2014	11	1	R	NA	NA
Abu West	7/21/2014	12	1	R	NA	NA
Abu West	7/21/2014	12	7	R	NA	NA
Abu West	7/21/2014	12	22	L	1933-5	NA
Abu West	7/21/2014	12	1	L	NA	NA
Abu West	7/21/2014	12	1	L	NA	NA
Abu West	7/21/2014	12	1	L	NA	NA
Abu West	7/21/2014	13	5	L	NA	NA
Abu West	7/21/2014	13	13	L	1989-90_1	NA
Abu West	7/21/2014	13	18	R	1289	NA
Abu West	7/21/2014	13	1	R	NA	NA
Abu West	7/21/2014	14	5	L	NA	NA
Abu West	7/21/2014	14	16	L	NA	NA
Abu West	7/21/2014	15	1	L	1998_1	NA
Abu West	7/21/2014	16	12	R	NA	NA
Abu West	7/21/2014	16	2	R	NA	NA
Abu West	7/21/2014	16	1	R	NA	NA
Abu West	7/21/2014	17	1	L	NA	NA
Abu West	7/21/2014	17	4	L	NA	NA
Abu West	7/21/2014	18	11	R	1306	NA
Abu West	7/21/2014	18	1	L	2005_1	NA
Abu West	7/21/2014	18	2	R	NA	NA
Abu West	7/21/2014	18	3	R	NA	NA
Abu West	7/21/2014	18	1	R	NA	NA
Abu West	7/21/2014	18	1	L	NA	NA
Abu West	7/21/2014	18	9	L	NA	NA
Abu West	7/21/2014	19	1	R	NA	NA
Abu West	7/21/2014	19	2	L	NA	NA
Abu West	7/21/2014	19	3	R	NA	NA
Abu West	7/21/2014	19	3	L	2012_1	NA
Abu West	7/21/2014	19	1	R	NA	NA
Abu West	7/21/2014	19	1	R	NA	NA
Abu West	7/21/2014	20	2	R	NA	NA
Abu West	7/21/2014	20	1	R	NA	NA
Abu West	7/21/2014	20	3	L	NA	NA
Abu West	7/21/2014	20	4	R	NA	NA
Abu West	7/21/2014	21	3	R	NA	NA
Abu West	7/21/2014	21	4	R	NA	NA
Abu West	7/21/2014	22	5	R	NA	NA
Abu West	7/21/2014	22	1	R	NA	NA
Abu West	7/21/2014	22	1	R	NA	NA
Abu West	7/21/2014	23	2	L	NA	NA
Abu West	7/21/2014	23	1	R	NA	NA
Abu West	7/21/2014	23	2	L	NA	NA
Abu West	7/21/2014	23	2	R	NA	NA
Abu West	7/21/2014	23	1	R	NA	NA
Abu West	7/21/2014	23	1	R	NA	NA
Abu West	7/21/2014	24	1	R	NA	NA
Abu West	7/21/2014	24	1	R	NA	NA
Abu West	7/21/2014	24	1	L	NA	NA
Abu West	7/21/2014	25	5	R	NA	NA
Abu West	7/21/2014	25	1	R	NA	NA
Abu West	7/21/2014	25	5	R	NA	NA
Abu West	7/21/2014	25	12	L	1978	12
Abu West	7/21/2014	25	1	L	NA	NA
Abu West	7/21/2014	25	2	R	NA	NA
Abu West	7/21/2014	26	8	L	NA	NA
Abu West	7/21/2014	27	1	R	NA	NA
Abu West	7/21/2014	27	4	R	NA	NA
Abu West	7/21/2014	27	2	L	NA	NA
Abu West	7/21/2014	27	1	R	NA	NA
Abu West	7/21/2014	28	3	R	NA	NA
Abu West	7/21/2014	28	1	R	NA	NA
Abu West	7/21/2014	28	1	R	NA	NA
Abu West	7/21/2014	28	9	L	1984	NA
Abu West	7/21/2014	28	1	L	NA	NA
Abu West	7/21/2014	28	12	L	NA	12
Abu West	7/21/2014	29	8	L	1986,7	NA
Abu West	7/21/2014	29	7	L	1988	NA
Abu West	7/21/2014	29	3	R	NA	NA
Abu West	7/21/2014	30	2	R	NA	NA
Abu West	7/21/2014	30	1	L	NA	NA
Abu West	7/21/2014	30	2	L	NA	NA
Abu West	7/21/2014	30	4	L	NA	NA
Abu West	7/21/2014	30	23	L	1990	23
Abu West	7/21/2014	30	10	R	NA	NA
Abu West	7/21/2014	30	2	R	NA	NA
Abu West	7/21/2014	33	3	R	NA	NA
Abu West	7/21/2014	34	6	L	NA	NA
Abu West	7/21/2014	34	7	L	NA	NA
Abu West	7/21/2014	35	40	R	1391, 1393	40
Abu West	7/21/2014	35	44	L	2008-11	NA
Abu West	7/21/2014	35	2	L	NA	NA
Abu West	7/21/2014	35	2	L	NA	NA
Abu West	7/21/2014	36	2	L	NA	NA
Abu West	7/21/2014	36	1	R	NA	NA
Abu West	7/21/2014	36	4	R	NA	NA
Abu West	7/21/2014	37	6	L	NA	NA
Abu West	7/21/2014	37	9	L	NA	NA
Abu West	7/21/2014	37	3	R	NA	NA
Abu West	7/21/2014	37	6	L	2024	NA
Abu West	7/21/2014	38	2	R	NA	NA
Abu West	7/21/2014	38	1	R	NA	NA
Abu West	7/21/2014	39	23	L	2029-32	NA
Abu West	7/21/2014	39	1	R	NA	NA
Abu West	7/21/2014	39	1	L	NA	NA
Vumbra	7/22/2014	1	4	M	NA	NA
Vumbra	7/22/2014	1	2	R	NA	NA
Vumbra	7/22/2014	1	3	R	NA	NA
Vumbra	7/22/2014	1	2	R	NA	NA
Vumbra	7/22/2014	1	4	R	NA	NA
Vumbra	7/22/2014	1	13	L	2056	NA
Vumbra	7/22/2014	1	1	R	NA	NA
Vumbra	7/22/2014	2	9	L	2059	NA
Vumbra	7/22/2014	2	4	L	NA	NA
Vumbra	7/22/2014	2	6	L	NA	NA
Vumbra	7/22/2014	2	1	R	NA	NA
Vumbra	7/22/2014	3	1	R	NA	NA
Vumbra	7/22/2014	3	4	L	NA	NA
Vumbra	7/22/2014	4	13	R	1427	13
Vumbra	7/22/2014	4	1	L	NA	NA
Vumbra	7/22/2014	4	1	R	NA	NA
Vumbra	7/22/2014	4	2	M	NA	NA
Vumbra	7/22/2014	5	1	L	2099	NA
Vumbra	7/22/2014	5	10	L	2101	NA
Vumbra	7/22/2014	5	1	R	NA	NA
Vumbra	7/22/2014	5	8	R	NA	NA
Vumbra	7/22/2014	5	6	R	NA	NA
Vumbra	7/22/2014	6	29	L	2067-71	NA
Vumbra	7/22/2014	6	41	R	1437-1442	NA
Vumbra	7/22/2014	6	15	R	1444, 1443	NA
Vumbra	7/22/2014	6	16	R	NA	NA
Vumbra	7/22/2014	6	10	R	NA	NA
Vumbra	7/22/2014	6	7	R	NA	NA
Vumbra	7/22/2014	6	1	L	2109	NA
Vumbra	7/22/2014	6	1	M	NA	NA
Vumbra	7/22/2014	6	9	L	2072-3	NA
Vumbra	7/22/2014	6	4	R	NA	NA
Vumbra	7/22/2014	6	3	R	NA	NA
Vumbra	7/22/2014	7	1	R	NA	NA
Vumbra	7/22/2014	7	1	L	NA	NA
Vumbra	7/22/2014	7	3	L	NA	NA
Vumbra	7/22/2014	7	6	L	2075	NA
Vumbra	7/22/2014	7	1	M	NA	NA
Vumbra	7/22/2014	7	23	R	NA	NA
Vumbra	7/22/2014	7	7	L	NA	NA
Vumbra	7/22/2014	7	1	L	NA	NA
Vumbra	7/22/2014	7	17	L	2076, 7	NA
Vumbra	7/22/2014	7	36	L	2078,9	NA
Vumbra	7/22/2014	7	41	L	2081-5	NA
Vumbra	7/22/2014	8	26	L	2115-6	NA
Vumbra	7/22/2014	8	16	L	2096_1	NA
Vumbra	7/22/2014	8	6	L	NA	NA
Vumbra	7/22/2014	8	11	L	2097_1	11
Vumbra	7/22/2014	8	2	L	NA	NA
Vumbra	7/22/2014	8	18	R	1452	18
Vumbra	7/22/2014	8	7	R	NA	NA
Vumbra	7/22/2014	8	13	L	NA	NA
Vumbra	7/22/2014	8	2	R	NA	NA
Vumbra	7/22/2014	8	8	L	NA	NA
Vumbra	7/22/2014	8	15	R	NA	NA
Vumbra	7/22/2014	8	4	L	2098_1	NA
Vumbra	7/22/2014	8	11	L	NA	NA
Vumbra	7/22/2014	8	1	M	NA	NA
Vumbra	7/22/2014	8	1	R	NA	NA
Vumbra	7/22/2014	8	4	L	2120	NA
Vumbra	7/22/2014	8	1	L	2121	NA
Vumbra	7/22/2014	8	2	L	NA	NA
Vumbra	7/22/2014	9	1	R	NA	NA
Vumbra	7/22/2014	9	1	R	NA	NA
Vumbra	7/22/2014	9	1	M	NA	NA
Vumbra	7/22/2014	9	1	L	2123	NA
Vumbra	7/22/2014	9	24	L	2101_1	NA
Vumbra	7/22/2014	9	1	M	NA	NA
Vumbra	7/22/2014	9	4	R	NA	NA
Vumbra	7/22/2014	9	4	R	NA	NA
Vumbra	7/22/2014	9	1	R	NA	NA
Vumbra	7/22/2014	9	11	L	2129	NA
Vumbra	7/22/2014	9	1	NA	NA	NA
Vumbra	7/22/2014	10	2	M	NA	NA
Vumbra	7/22/2014	10	1	R	NA	NA
Vumbra	7/22/2014	10	10	R	NA	NA
Vumbra	7/22/2014	10	15	R	NA	NA
Vumbra	7/22/2014	10	1	R	NA	NA
Vumbra	7/22/2014	10	2	L	NA	NA
Vumbra	7/22/2014	11	2	L	NA	NA
Vumbra	7/22/2014	11	1	R	NA	NA
Vumbra	7/22/2014	11	2	R	NA	NA
Vumbra	7/22/2014	11	5	R	NA	NA
Vumbra	7/22/2014	11	4	M	NA	NA
Vumbra	7/22/2014	11	1	L	NA	NA
Vumbra	7/22/2014	11	3	R	NA	NA
Vumbra	7/22/2014	11	7	R	NA	NA
Vumbra	7/22/2014	11	12	R	NA	NA
Vumbra	7/22/2014	11	7	R	NA	NA
Vumbra	7/22/2014	11	11	L	2110_1	NA
Vumbra	7/22/2014	12	2	L	NA	NA
Vumbra	7/22/2014	12	16	R	NA	NA
Vumbra	7/22/2014	12	10	M	NA	NA
Vumbra	7/22/2014	12	3	L	2111_1	NA
Vumbra	7/22/2014	12	4	R	NA	NA
Vumbra	7/22/2014	12	3	R	NA	NA
Vumbra	7/22/2014	12	6	R	NA	NA
Vumbra	7/22/2014	12	3	R	NA	NA
Vumbra	7/22/2014	12	4	L	NA	NA
Vumbra	7/22/2014	12	8	R	NA	NA
Vumbra	7/22/2014	13	2	R	NA	NA
Vumbra	7/22/2014	13	3	R	NA	NA
Vumbra	7/22/2014	13	4	L	2152	NA
Vumbra	7/22/2014	13	1	R	NA	NA
Vumbra	7/22/2014	13	1	L	NA	NA
Vumbra	7/22/2014	13	7	R	NA	NA
Vumbra	7/22/2014	13	11	R	NA	NA
Vumbra	7/22/2014	13	19	L	2115_1	NA
Vumbra	7/22/2014	13	17	L	2116_1	NA
Vumbra	7/22/2014	13	13	L	2156	NA
Vumbra	7/22/2014	13	2	L	NA	NA
Vumbra	7/22/2014	13	9	R	NA	NA
Vumbra	7/22/2014	13	8	L	NA	NA
Vumbra	7/22/2014	13	15	R	NA	NA
Vumbra	7/22/2014	13	1	R	NA	NA
Vumbra	7/22/2014	13	7	R	NA	NA
Vumbra	7/22/2014	13	16	R	NA	NA
Vumbra	7/22/2014	14	16	R	NA	NA
Vumbra	7/22/2014	14	15	L	2117_1	NA
Vumbra	7/22/2014	14	5	R	NA	NA
Vumbra	7/22/2014	14	4	L	2158	NA
Vumbra	7/22/2014	14	3	R	NA	NA
Vumbra	7/22/2014	14	6	R	NA	NA
Vumbra	7/22/2014	14	8	L	2119_1	8
Vumbra	7/22/2014	14	1	R	NA	NA
Vumbra	7/22/2014	14	9	L	2120-1	NA
Vumbra	7/22/2014	14	2	L	NA	NA
Vumbra	7/22/2014	14	1	L	NA	NA
Vumbra	7/22/2014	14	1	L	NA	NA
Vumbra	7/22/2014	15	2	R	NA	NA
Vumbra	7/22/2014	15	1	L	NA	NA
Vumbra	7/22/2014	15	9	L	NA	NA
Vumbra	7/22/2014	15	5	L	2129_1	NA
Vumbra	7/22/2014	16	10	L	2170	10
Vumbra	7/22/2014	16	8	R	NA	NA
Vumbra	7/22/2014	16	8	R	NA	NA
Vumbra	7/22/2014	16	28	L	2130,1_1	NA
Vumbra	7/22/2014	16	15	R	NA	NA
Vumbra	7/22/2014	16	41	R	NA	NA
Vumbra	7/22/2014	16	3	L	NA	NA
Vumbra	7/22/2014	16	15	R	NA	NA
Vumbra	7/22/2014	16	16	L	NA	NA
Vumbra	7/22/2014	16	2	R	NA	NA
Vumbra	7/22/2014	16	17	L	NA	NA
Vumbra	7/22/2014	16	1	R	NA	NA
Vumbra	7/22/2014	16	18	L	NA	NA
Vumbra	7/22/2014	16	4	L	NA	NA
Vumbra	7/22/2014	17	2	L	NA	NA
Vumbra	7/22/2014	17	4	R	NA	NA
Vumbra	7/22/2014	17	8	R	NA	NA
Vumbra	7/22/2014	17	1	L	NA	NA
Vumbra	7/22/2014	17	6	L	NA	NA
Vumbra	7/22/2014	17	21	R	1480	NA
Vumbra	7/22/2014	17	18	R	NA	NA
Vumbra	7/22/2014	17	3	L	NA	NA
Vumbra	7/22/2014	17	2	L	NA	NA
Vumbra	7/22/2014	17	3	L	NA	NA
Vumbra	7/22/2014	17	8	R	NA	NA
Vumbra	7/22/2014	17	9	L	NA	NA
Vumbra	7/22/2014	17	13	L	2154_1	NA
Vumbra	7/22/2014	17	42	L	NA	NA
Vumbra	7/22/2014	18	15	R	NA	NA
Vumbra	7/22/2014	18	1	L	NA	NA
Vumbra	7/22/2014	18	9	R	NA	NA
Vumbra	7/22/2014	18	10	L	NA	NA
Vumbra	7/22/2014	18	9	L	NA	NA
Vumbra	7/22/2014	18	25	R	NA	NA
Vumbra	7/22/2014	18	1	L	NA	NA
Vumbra	7/22/2014	18	8	L	NA	NA
Vumbra	7/22/2014	18	4	L	NA	NA
Vumbra	7/22/2014	18	1	L	NA	NA
Vumbra	7/22/2014	18	29	R	NA	NA
Vumbra	7/22/2014	18	7	R	NA	NA
Vumbra	7/22/2014	18	1	L	2185	NA
Vumbra	7/22/2014	18	1	L	NA	NA
Vumbra	7/22/2014	18	3	R	NA	NA
Vumbra	7/22/2014	19	4	L	2157_1	NA
Vumbra	7/22/2014	19	3	R	NA	NA
Vumbra	7/22/2014	19	2	R	NA	NA
Vumbra	7/22/2014	19	1	L	NA	NA
Vumbra	7/22/2014	19	7	L	NA	NA
Vumbra	7/22/2014	19	8	L	NA	NA
Vumbra	7/22/2014	19	28	L	2159,60_1	NA
Vumbra	7/22/2014	19	8	M	NA	NA
Vumbra	7/22/2014	20	10	L	NA	NA
Vumbra	7/22/2014	20	9	R	NA	NA
Vumbra	7/22/2014	20	4	L	NA	NA
Vumbra	7/22/2014	20	8	L	NA	NA
Vumbra	7/22/2014	21	49	R	NA	NA
Vumbra	7/22/2014	21	26	L	NA	NA
Vumbra	7/22/2014	21	8	R	NA	NA
Vumbra	7/22/2014	21	4	R	NA	NA
Vumbra	7/22/2014	21	1	R	NA	NA
Vumbra	7/22/2014	21	4	R	NA	NA
Vumbra	7/22/2014	21	2	R	NA	NA
Vumbra	7/22/2014	21	1	R	NA	NA
Vumbra	7/22/2014	21	1	M	NA	NA
Vumbra	7/22/2014	21	22	R	NA	NA
Vumbra	7/22/2014	21	1	L	2190	NA
Vumbra	7/22/2014	21	6	L	NA	NA
Vumbra	7/22/2014	21	8	L	2162_1	NA
Vumbra	7/22/2014	22	5	R	NA	NA
Vumbra	7/22/2014	22	1	R	NA	NA
Vumbra	7/22/2014	22	4	R	NA	NA
Vumbra	7/22/2014	22	2	R	NA	NA
Vumbra	7/22/2014	22	14	R	1485	NA
Vumbra	7/22/2014	22	2	R	NA	NA
Vumbra	7/22/2014	22	16	R	1490	16
Vumbra	7/22/2014	22	1	R	NA	NA
Vumbra	7/22/2014	22	1	R	NA	NA
Vumbra	7/22/2014	22	1	L	NA	NA
Vumbra	7/22/2014	22	17	L	2193	NA
Vumbra	7/22/2014	22	19	L	NA	NA
Vumbra	7/22/2014	22	28	L	2194-02	NA
Vumbra	7/22/2014	22	34	R	NA	NA
Vumbra	7/22/2014	23	7	L	NA	NA
Vumbra	7/22/2014	23	1	R	NA	NA
Vumbra	7/22/2014	23	4	R	NA	NA
Vumbra	7/22/2014	23	14	R	NA	NA
Duba	7/25/2014	1	1	R	NA	NA
Duba	7/25/2014	1	1	R	NA	NA
Duba	7/25/2014	1	7	L	NA	NA
Duba	7/25/2014	1	3	L	NA	NA
Duba	7/25/2014	1	2	R	NA	NA
Duba	7/25/2014	1	7	R	NA	NA
Duba	7/25/2014	1	2	R	NA	NA
Duba	7/25/2014	1	1	R	NA	NA
Duba	7/25/2014	2	1	L	NA	NA
Duba	7/25/2014	2	1	R	NA	NA
Duba	7/25/2014	2	2	L	NA	NA
Duba	7/25/2014	2	5	R	NA	NA
Duba	7/25/2014	2	3	R	NA	NA
Duba	7/25/2014	2	1	R	NA	NA
Duba	7/25/2014	2	5	L	NA	NA
Duba	7/25/2014	2	1	L	NA	NA
Duba	7/25/2014	2	1	L	NA	NA
Duba	7/25/2014	2	10	R	NA	NA
Duba	7/25/2014	2	7	M	NA	NA
Duba	7/25/2014	2	1	R	NA	NA
Duba	7/25/2014	2	5	L	2374	NA
Duba	7/25/2014	2	4	R	NA	NA
Duba	7/25/2014	3	1	R	NA	NA
Duba	7/25/2014	3	4	L	NA	NA
Duba	7/25/2014	3	2	L	NA	NA
Duba	7/25/2014	3	1	L	2383	NA
Duba	7/25/2014	3	1	R	NA	NA
Duba	7/25/2014	3	3	L	2370	NA
Duba	7/25/2014	4	1	R	NA	NA
Duba	7/25/2014	4	2	L	NA	NA
Duba	7/25/2014	4	1	R	NA	NA
Duba	7/25/2014	4	5	L	NA	NA
Duba	7/25/2014	5	1	L	2414	NA
Duba	7/25/2014	5	5	R	NA	NA
Duba	7/25/2014	5	1	L	NA	NA
Duba	7/25/2014	6	3	R	NA	NA
Duba	7/25/2014	6	4	M	NA	NA
Duba	7/25/2014	6	1	R	NA	NA
Duba	7/25/2014	7	3	R	NA	NA
Duba	7/25/2014	7	2	L	NA	NA
Duba	7/25/2014	7	3	R	NA	NA
Duba	7/25/2014	7	5	L	2440_1	NA
Duba	7/25/2014	7	1	R	NA	NA
Duba	7/25/2014	7	1	L	2439_1	NA
Duba	7/25/2014	7	1	M	NA	NA
Duba	7/25/2014	7	2	L	NA	NA
Duba	7/25/2014	7	2	R	NA	NA
Duba	7/25/2014	7	1	M	NA	NA
Duba	7/25/2014	8	1	M	NA	NA
Duba	7/25/2014	8	7	R	NA	NA
Duba	7/25/2014	8	5	L	2440	NA
Duba	7/25/2014	8	3	L	2441	NA
Duba	7/25/2014	8	1	R	NA	NA
Duba	7/25/2014	9	1	R	NA	NA
Duba	7/25/2014	9	5	R	NA	NA
Duba	7/25/2014	9	6	R	NA	NA
Duba	7/25/2014	9	1	L	2447	NA
Duba	7/25/2014	9	3	L	2446	NA
Duba	7/25/2014	10	4	L	NA	NA
Duba	7/25/2014	10	4	L	NA	NA
Duba	7/25/2014	10	6	R	NA	NA
Duba	7/25/2014	11	3	R	NA	NA
Duba	7/25/2014	11	1	L	2456	NA
Duba	7/25/2014	11	2	L	2457	NA
Duba	7/25/2014	11	1	M	NA	NA
Duba	7/25/2014	12	19	L	NA	NA
Duba	7/25/2014	12	3	L	2466	NA
Duba	7/25/2014	13	4	R	NA	NA
Duba	7/25/2014	13	1	L	2468	NA
Duba	7/25/2014	14	8	L	NA	NA
Duba	7/25/2014	14	2	L	NA	NA
Duba	7/25/2014	15	1	L	NA	NA
Duba	7/25/2014	15	3	R	NA	NA
Duba	7/25/2014	15	1	L	NA	NA
Duba	7/25/2014	15	3	R	NA	NA
Duba	7/25/2014	15	5	R	NA	NA
Duba	7/25/2014	15	1	L	NA	NA
Duba	7/25/2014	15	3	R	NA	NA
Duba	7/25/2014	16	1	R	NA	NA
Duba	7/25/2014	16	2	L	2482	NA
Duba	7/25/2014	16	3	M	NA	NA
Duba	7/25/2014	16	12	L	NA	NA
Duba	7/25/2014	16	8	L	2484	NA
Duba	7/25/2014	16	3	R	NA	NA
Duba	7/25/2014	16	1	L	2485	NA
Duba	7/25/2014	16	1	L	2486	NA
Duba	7/25/2014	17	3	L	2494	NA
Duba	7/25/2014	17	4	R	NA	NA
Duba	7/25/2014	17	12	L	NA	NA
Duba	7/25/2014	17	2	R	NA	NA
Duba	7/25/2014	17	1	R	NA	NA
Duba	7/25/2014	18	2	L	2499	NA
Duba	7/25/2014	18	3	R	NA	NA
Duba	7/25/2014	18	1	L	NA	NA
Duba	7/25/2014	18	2	L	NA	NA
Duba	7/25/2014	18	3	R	NA	NA
Duba	7/25/2014	19	1	R	NA	NA
Duba	7/25/2014	19	1	R	NA	NA
Duba	7/25/2014	19	1	R	NA	NA
Duba	7/25/2014	19	6	R	NA	NA
Duba	7/25/2014	20	6	R	NA	NA
Duba	7/25/2014	20	5	M	NA	NA
Duba	7/25/2014	20	1	L	2522	NA
Duba	7/25/2014	21	2	L	NA	NA
Duba	7/25/2014	21	3	L	NA	NA
Duba	7/25/2014	21	2	R	NA	NA
Duba	7/25/2014	21	1	R	NA	NA
Duba	7/25/2014	21	4	M	NA	NA
Duba	7/25/2014	21	4	R	NA	NA
Duba	7/25/2014	21	4	R	NA	NA
Duba	7/25/2014	22	1	R	NA	NA
Duba	7/25/2014	22	7	R	NA	NA
Duba	7/25/2014	22	1	R	NA	NA
Duba	7/25/2014	22	1	R	NA	NA
Duba	7/25/2014	22	1	R	NA	NA
Duba	7/25/2014	23	5	L	NA	NA
Duba	7/25/2014	23	3	R	746	NA
Duba	7/25/2014	23	5	L	NA	NA
Duba	7/25/2014	23	8	L	2537	NA
Duba	7/25/2014	23	7	R	NA	NA
Duba	7/25/2014	23	1	R	NA	NA
Duba	7/25/2014	24	1	L	2539	NA
Duba	7/25/2014	24	1	R	NA	NA
Duba	7/25/2014	24	6	R	NA	NA
Duba	7/25/2014	24	3	M	NA	NA
Duba	7/25/2014	24	7	L	NA	NA
Duba	7/25/2014	24	3	R	NA	NA
Duba	7/25/2014	24	1	L	NA	NA
Chitabe	7/26/2014	1	3	R	NA	NA
Chitabe	7/26/2014	1	4	R	NA	NA
Chitabe	7/26/2014	1	11	L	NA	NA
Chitabe	7/26/2014	1	7	L	2510	NA
Chitabe	7/26/2014	2	7	R	NA	NA
Chitabe	7/26/2014	2	1	R	NA	NA
Chitabe	7/26/2014	2	5	R	NA	NA
Chitabe	7/26/2014	2	3	L	NA	NA
Chitabe	7/26/2014	2	4	M	NA	NA
Chitabe	7/26/2014	3	6	R	NA	NA
Chitabe	7/26/2014	3	8	R	NA	NA
Chitabe	7/26/2014	4	11	M	NA	NA
Chitabe	7/26/2014	4	4	L	2526	NA
Chitabe	7/26/2014	4	1	L	2497	NA
Chitabe	7/26/2014	4	8	R	NA	NA
Chitabe	7/26/2014	4	4	R	NA	NA
Chitabe	7/26/2014	4	3	L	NA	NA
Chitabe	7/26/2014	5	2	R	NA	NA
Chitabe	7/26/2014	5	7	L	NA	NA
Chitabe	7/26/2014	5	24	R	NA	NA
Chitabe	7/26/2014	5	7	L	NA	NA
Chitabe	7/26/2014	5	7	L	2602	NA
Chitabe	7/26/2014	6	1	L	NA	NA
Chitabe	7/26/2014	6	4	L	NA	NA
Chitabe	7/26/2014	6	1	R	NA	NA
Chitabe	7/26/2014	6	1	L	NA	NA
Chitabe	7/26/2014	6	1	L	NA	NA
Chitabe	7/26/2014	6	4	R	NA	NA
Chitabe	7/26/2014	7	8	L	2539	NA
Chitabe	7/26/2014	7	1	L	2540	NA
Chitabe	7/26/2014	7	3	L	2542	NA
Chitabe	7/26/2014	7	2	M	NA	NA
Chitabe	7/26/2014	7	1	R	NA	NA
Chitabe	7/26/2014	7	8	L	2543	NA
Chitabe	7/26/2014	7	4	R	NA	NA
Chitabe	7/26/2014	7	7	L	2544	NA
Chitabe	7/26/2014	7	10	L	2545-6	NA
Chitabe	7/26/2014	7	1	R	NA	NA
Chitabe	7/26/2014	8	6	L	NA	NA
Chitabe	7/26/2014	8	4	L	2612	NA
Chitabe	7/26/2014	8	1	L	NA	NA
Chitabe	7/26/2014	8	11	R	NA	NA
Chitabe	7/26/2014	8	4	R	NA	NA
Chitabe	7/26/2014	9	24	R	1607	24
Chitabe	7/26/2014	9	12	L	2613	NA
Chitabe	7/26/2014	9	9	L	2614	NA
Chitabe	7/26/2014	9	1	R	NA	NA
Chitabe	7/26/2014	9	3	L	NA	NA
Chitabe	7/26/2014	9	2	L	NA	NA
Chitabe	7/26/2014	9	1	R	NA	NA
Chitabe	7/26/2014	9	5	R	NA	NA
Chitabe	7/26/2014	9	1	R	NA	NA
Chitabe	7/26/2014	9	1	L	2620	NA
Chitabe	7/26/2014	9	3	L	NA	NA
Chitabe	7/26/2014	9	3	L	NA	NA
Chitabe	7/26/2014	9	1	L	NA	NA
Chitabe	7/26/2014	9	3	L	2624-5	NA
Chitabe	7/26/2014	9	3	L	2626	NA
Chitabe	7/26/2014	9	8	R	1610	NA
Chitabe	7/26/2014	10	2	R	NA	NA
Chitabe	7/26/2014	10	1	L	NA	NA
Chitabe	7/26/2014	10	1	L	NA	NA
Chitabe	7/26/2014	11	1	L	NA	NA
Chitabe	7/26/2014	11	5	L	2559	5
Chitabe	7/26/2014	11	6	L	2628	NA
Chitabe	7/26/2014	11	1	R	NA	NA
Chitabe	7/26/2014	11	4	R	NA	NA
Chitabe	7/26/2014	11	7	R	NA	NA
Chitabe	7/26/2014	11	1	R	NA	NA
Chitabe	7/26/2014	11	1	L	2629	NA
Chitabe	7/26/2014	11	6	L	2563	NA
Chitabe	7/26/2014	11	12	R	NA	NA
Chitabe	7/26/2014	12	3	M	NA	NA
Chitabe	7/26/2014	12	1	L	NA	NA
Chitabe	7/26/2014	12	1	R	NA	NA
Chitabe	7/26/2014	12	1	R	NA	NA
Chitabe	7/26/2014	12	4	R	NA	NA
Chitabe	7/26/2014	12	5	R	NA	NA
Chitabe	7/26/2014	13	1	L	NA	NA
Chitabe	7/26/2014	13	1	R	NA	NA
Chitabe	7/26/2014	13	9	L	2569	NA
Chitabe	7/26/2014	14	18	R	1633	18
Chitabe	7/26/2014	14	27	R	NA	NA
Chitabe	7/26/2014	14	11	R	NA	NA
Chitabe	7/26/2014	14	1	R	NA	NA
Chitabe	7/26/2014	14	1	R	NA	NA
Chitabe	7/26/2014	15	1	L	NA	NA
Chitabe	7/26/2014	16	1	R	NA	NA
Chitabe	7/26/2014	17	4	R	NA	NA
Chitabe	7/26/2014	17	2	L	NA	NA
Chitabe	7/26/2014	17	9	R	1648	9
Chitabe	7/26/2014	17	3	L	2578	NA
Chitabe	7/26/2014	17	2	L	2579	NA
NG11	7/27/2014	1	14	L	NA	NA
NG11	7/27/2014	1	1	L	NA	NA
NG11	7/27/2014	2	9	L	NA	NA
NG11	7/27/2014	2	7	R	1664	7
NG11	7/27/2014	2	5	L	NA	NA
NG11	7/27/2014	2	11	L	NA	NA
NG11	7/27/2014	4	1	L	NA	NA
NG11	7/27/2014	5	42	R	1668	42
NG11	7/27/2014	6	9	R	1673	9
NG11	7/27/2014	7	1	L	NA	NA
NG11	7/27/2014	7	16	R	NA	NA
NG11	7/27/2014	8	2	M	NA	NA
NG11	7/27/2014	8	2	R	NA	NA
NG11	7/27/2014	8	2	L	2719	NA
NG11	7/27/2014	8	6	R	NA	NA
NG11	7/27/2014	8	2	L	2721	NA
NG11	7/27/2014	8	31	R	1676, 1677	31
NG11	7/27/2014	9	1	R	NA	NA
NG11	7/27/2014	9	24	L	2726-7	NA
NG11	7/27/2014	9	1	L	NA	NA
NG11	7/27/2014	9	17	R	797	17
NG11	7/27/2014	10	1	L	NA	NA
NG11	7/27/2014	10	1	R	NA	NA
NG11	7/27/2014	10	5	R	NA	NA
NG11	7/27/2014	10	22	L	2732	NA
NG11	7/27/2014	10	1	L	NA	NA
NG11	7/27/2014	10	1	L	NA	NA
NG11	7/27/2014	10	1	L	NA	NA
NG11	7/27/2014	11	2	L	NA	NA
NG11	7/27/2014	11	40	L	NA	NA
NG11	7/27/2014	11	21	L	NA	NA
NG11	7/27/2014	11	6	R	NA	NA
NG11	7/27/2014	13	8	L	NA	NA
NG11	7/27/2014	14	1	L	NA	NA
NG11	7/27/2014	14	66	L	2628	66
NG11	7/27/2014	14	1	R	NA	NA
NG11	7/27/2014	14	6	L	NA	NA
NG11	7/27/2014	15	1	R	NA	NA
NG11	7/27/2014	15	1	L	NA	NA
NG11	7/27/2014	15	2	L	NA	NA
NG11	7/27/2014	15	15	L	2629-30	NA
NG11	7/27/2014	15	31	R	1695	31
NG11	7/27/2014	15	2	R	NA	NA
NG11	7/27/2014	15	1	R	NA	NA
NG11	7/27/2014	17	7	R	NA	NA
NG11	7/27/2014	17	1	L	NA	NA
NG11	7/27/2014	17	1	R	NA	NA
NG11	7/27/2014	17	2	R	NA	NA
NG11	7/27/2014	18	1	L	NA	NA
NG11	7/27/2014	18	24	L	2632-5	NA
NG11	7/27/2014	18	1	L	NA	NA
NG11	7/27/2014	18	1	R	NA	NA
NG11	7/27/2014	18	8	L	NA	NA
NG11	7/27/2014	18	5	L	NA	NA
NG11	7/27/2014	18	17	L	NA	NA
NG11	7/27/2014	18	3	R	NA	NA
NG11	7/27/2014	18	31	R	1706	31
NG11	7/27/2014	18	8	R	1707	NA
NG11	7/27/2014	18	16	R	1709	16
NG11	7/27/2014	18	1	M	NA	NA
NG11	7/27/2014	18	37	R	1713, 1715	37
NG11	7/27/2014	18	5	R	NA	NA
NG11	7/27/2014	18	9	R	NA	NA
NG11	7/27/2014	18	2	R	NA	NA
NG11	7/27/2014	18	25	L	NA	NA
NG11	7/27/2014	18	1	L	NA	NA
NG11	7/27/2014	18	1	L	NA	NA
NG11	7/27/2014	18	400	L	NA	NA
NG11	7/27/2014	19	1	R	NA	NA
NG11	7/27/2014	19	4	R	NA	NA
NG11	7/27/2014	19	3	L	NA	NA
NG11	7/27/2014	19	17	L	NA	NA
NG11	7/27/2014	19	1	R	NA	NA
NG11	7/27/2014	20	4	L	NA	NA
NG11	7/27/2014	20	8	R	NA	NA
NG11	7/27/2014	20	3	R	NA	NA
NG11	7/27/2014	20	2	R	NA	NA
