# Supplementary material for: Testing the Accuracy of Aerial Surveys for Large Mammals: An Experiment with African Savanna Elephants (Loxodonta africana)
Source: PLoS One. 2016 Oct 18;11(10):e0164904. doi: 10.1371/journal.pone.0164904 (PMC5068741; doi:10.1371/journal.pone.0164904)
Supplement: S1 Data — (ZIP) [file pone.0164904.s001.zip › Sample transect data.csv]

stratum	transect	date	rear obs elephants	front obs elephants	both obs elephants	transect length	height (m)	front.width	rear.width	both.width
Abu West	1	7/28/2014	0	0	0	9.212614647	90.40136054	0.3791	0.3741	0.3766
Abu West	2	7/28/2014	6	5	6	9.325632733	91.01736111	0.3791	0.3741	0.3766
Abu West	3	7/28/2014	27	17	27	9.304771476	94.27651515	0.3791	0.3741	0.3766
Abu West	4	7/28/2014	11	8	11	9.727264778	94.23626374	0.3791	0.3741	0.3766
Abu West	5	7/28/2014	0	1	1	10.02810733	95.815	0.3791	0.3741	0.3766
Abu West	6	7/28/2014	10	6	11	9.989991743	92.29242424	0.3791	0.3741	0.3766
Abu West	7	7/28/2014	0	0	0	10.44413595	91.46813725	0.3791	0.3741	0.3766
Abu West	8	7/28/2014	7	7	7	10.00442561	90.16916168	0.3791	0.3741	0.3766
Abu West	9	7/28/2014	5	4	8	10.18305697	92.75961538	0.3791	0.3741	0.3766
Abu West	10	7/28/2014	6	6	6	10.33821124	89.81725146	0.3791	0.3741	0.3766
Abu West	11	7/28/2014	3	3	3	10.79827272	95.79084158	0.3791	0.3741	0.3766
Abu West	12	7/28/2014	13	13	13	10.68594064	92.57476636	0.3791	0.3741	0.3766
Abu West	13	7/28/2014	46	31	46	10.34795814	93.07740214	0.3791	0.3741	0.3766
Abu West	14	7/28/2014	22	12	22	10.33724307	91.90480769	0.3791	0.3741	0.3766
Abu West	15	7/28/2014	1	0	1	10.17353133	93.43478261	0.3791	0.3741	0.3766
Abu West	16	7/28/2014	0	0	0	10.25397667	93.03744493	0.3791	0.3741	0.3766
Abu West	17	7/28/2014	12	11	12	9.822816461	93.19111969	0.3791	0.3741	0.3766
Abu West	18	7/28/2014	11	6	11	10.25958038	91.91696429	0.3791	0.3741	0.3766
Abu West	19	7/28/2014	7	5	7	10.25838478	92.83049242	0.3791	0.3741	0.3766
Abu West	20	7/28/2014	9	3	12	10.17662839	90.09815951	0.3791	0.3741	0.3766
Chitabe	1	7/31/2014	25	24	25	11.72788099	92.42882562	0.3791	0.3741	0.3766
Chitabe	2	7/31/2014	15	15	15	15.19285625	92.5779661	0.3791	0.3741	0.3766
Chitabe	3	7/31/2014	6	9	9	17.76267083	98.10297767	0.3791	0.3741	0.3766
Chitabe	4	7/31/2014	12	12	16	20.8364597	92.27083333	0.3791	0.3741	0.3766
Chitabe	5	7/31/2014	15	15	15	20.02457058	94.77882206	0.3791	0.3741	0.3766
Chitabe	6	7/31/2014	17	16	18	15.02533819	93.47651007	0.3791	0.3741	0.3766
Chitabe	7	7/31/2014	2	4	5	10.77319942	93.66419492	0.3791	0.3741	0.3766
Chitabe	8	7/31/2014	7	6	7	6.575298041	91.08125	0.3791	0.3741	0.3766
Chitabe	9	7/31/2014	2	2	2	2.374411234	94.935	0.3791	0.3741	0.3766
Duba	1	7/29/2014	11	0	11	19.07625261	92.49625749	0.3791	0.3741	0.3766
Duba	2	7/29/2014	12	7	12	19.76029415	91.28398618	0.3791	0.3741	0.3766
Duba	3	7/29/2014	0	0	0	20.11871639	92.07916667	0.3791	0.3741	0.3766
Duba	4	7/29/2014	6	6	8	19.00422041	90.87772926	0.3791	0.3741	0.3766
Duba	5	7/29/2014	1	0	1	18.85023873	90.10282776	0.3791	0.3741	0.3766
Duba	6	7/29/2014	15	15	15	18.98488026	89.49939759	0.3791	0.3741	0.3766
Duba	7	7/29/2014	0	0	0	19.44653872	91.5034626	0.3791	0.3741	0.3766
Duba	8	7/29/2014	6	6	7	18.67732044	92.19311065	0.3791	0.3741	0.3766
Duba	9	7/29/2014	10	14	15	18.59483584	93.3723822	0.3791	0.3741	0.3766
Duba	10	7/29/2014	0	0	0	17.46724471	92.14802632	0.3791	0.3741	0.3766
Duba	11	7/29/2014	4	8	10	17.6296396	90.90681004	0.3791	0.3741	0.3766
Duba	12	7/29/2014	5	5	5	17.60838301	91.98541667	0.3791	0.3741	0.3766
NG11	1	7/31/2014	1	1	1	5.528602484	88.65	0.3791	0.3741	0.3766
NG11	2	7/31/2014	73	72	73	9.035814632	93.78693182	0.3791	0.3741	0.3766
NG11	3	7/31/2014	12	9	12	12.2944087	93.01310044	0.3791	0.3741	0.3766
NG11	4	7/31/2014	0	0	0	13.76960558	93.33482143	0.3791	0.3741	0.3766
NG11	5	7/31/2014	0	0	0	13.43090096	94.78618421	0.3791	0.3741	0.3766
NG11	6	7/31/2014	0	0	0	13.4385792	91.05681818	0.3791	0.3741	0.3766
NG11	7	7/31/2014	7	12	12	13.4832152	95.22164948	0.3791	0.3741	0.3766
NG11	8	7/31/2014	1	0	1	13.24704043	93.47780374	0.3791	0.3741	0.3766
NG11	9	7/31/2014	74	74	74	12.8387989	95.06748466	0.3791	0.3741	0.3766
NG11	10	7/31/2014	45	45	45	10.99107186	88.87642045	0.3791	0.3741	0.3766
NG11	11	7/31/2014	0	0	0	9.081380164	91.77916667	0.3791	0.3741	0.3766
Vumbra	1	7/30/2014	3	3	3	16.52701245	93.1953125	0.3791	0.3741	0.3766
Vumbra	2	7/30/2014	22	19	22	17.73218164	95.25840336	0.3791	0.3741	0.3766
Vumbra	3	7/30/2014	9	6	10	19.1443986	91.05012376	0.3791	0.3741	0.3766
Vumbra	4	7/30/2014	86	63	86	21.19827888	91.08809524	0.3791	0.3741	0.3766
Vumbra	5	7/30/2014	61	61	61	22.70915733	91.54299363	0.3791	0.3741	0.3766
Vumbra	6	7/30/2014	21	38	38	23.80494013	94.97723214	0.3791	0.3741	0.3766
Vumbra	7	7/30/2014	3	1	3	26.18620851	91.61894075	0.3791	0.3741	0.3766
Vumbra	8	7/30/2014	40	23	41	28.65887896	95.67202268	0.3791	0.3741	0.3766
Vumbra	9	7/30/2014	124	129	132	30.5878882	96.00870253	0.3791	0.3741	0.3766
Vumbra	10	7/30/2014	32	30	32	31.31577961	93.60124334	0.3791	0.3741	0.3766
Vumbra	11	7/30/2014	53	31	56	29.24598737	90.98259762	0.3791	0.3741	0.3766
Vumbra	12	7/30/2014	16	15	21	20.57519287	91.33543417	0.3791	0.3741	0.3766
Vumbra	1	8/1/2014	4	10	10	15.73146043	92.63906752	0.3791	0.3741	0.3766
Vumbra	2	8/1/2014	41	36	44	17.78427931	91.73333333	0.3791	0.3741	0.3766
Vumbra	3	8/1/2014	0	1	1	19.07154707	92.75846354	0.3791	0.3741	0.3766
Vumbra	4	8/1/2014	61	47	63	21.324975	94.64118304	0.3791	0.3741	0.3766
Vumbra	5	8/1/2014	6	2	8	22.72651877	94.69724771	0.3791	0.3741	0.3766
Vumbra	6	8/1/2014	16	16	16	23.88614584	96.86462451	0.3791	0.3741	0.3766
Vumbra	7	8/1/2014	33	31	36	26.30427189	96.90376106	0.3791	0.3741	0.3766
Vumbra	8	8/1/2014	80	92	92	28.59706419	97.04723708	0.3791	0.3741	0.3766
Vumbra	9	8/1/2014	78	61	78	30.57672406	94.69874101	0.3791	0.3741	0.3766
Vumbra	10	8/1/2014	28	27	32	30.57980521	92.30473856	0.3791	0.3741	0.3766
Vumbra	11	8/1/2014	24	20	24	28.45678346	91.78544061	0.3791	0.3741	0.3766
Vumbra	12	8/1/2014	23	23	23	20.38744122	96.79821429	0.3791	0.3741	0.3766
